# Supplementary material for: Hierarchical Inference in Sound Change: Words, Sounds, and Frequency of Use
Source: Front Psychol. 2021 Aug 12;12:652664. doi: 10.3389/fpsyg.2021.652664 (PMC8387583; doi:10.3389/fpsyg.2021.652664)
Supplement: Supplementary file 1 [file Data_Sheet_1.zip]

Archive with 8 entries (8 files):
- wordfreqsDH.txt
- __MACOSX/._wordfreqsDH.txt
- wordfreqs.txt
- __MACOSX/._wordfreqs.txt
- HISoundChange.R
- __MACOSX/._HISoundChange.R
- MakeLexica.R
- __MACOSX/._MakeLexica.R
