# Supplementary material for: Hierarchical Inference in Sound Change: Words, Sounds, and Frequency of Use
Source: Front Psychol. 2021 Aug 12;12:652664. doi: 10.3389/fpsyg.2021.652664 (PMC8387583; doi:10.3389/fpsyg.2021.652664)
Supplement: Supplementary file 1 [file Data_Sheet_1.zip › wordfreqsDH.txt]

"Var1" "Freq"
"1" "academia" 3
"2" "academic" 11
"3" "academically" 4
"4" "academics" 6
"5" "academies" 1
"6" "academy" 16
"7" "acat" 1
"8" "acc" 1
"9" "accelerate" 1
"10" "accelerated" 3
"11" "acceleration" 5
"12" "accent" 17
"13" "accents" 7
"14" "accept" 55
"15" "acceptable" 27
"16" "acceptance" 3
"17" "accepted" 22
"18" "accepting" 8
"19" "accepts" 5
"20" "access" 55
"21" "accessed" 1
"22" "accessibility" 1
"23" "accessible" 5
"24" "accessories" 3
