# Supplementary material for: Hierarchical Inference in Sound Change: Words, Sounds, and Frequency of Use
Source: Front Psychol. 2021 Aug 12;12:652664. doi: 10.3389/fpsyg.2021.652664 (PMC8387583; doi:10.3389/fpsyg.2021.652664)
Supplement: Supplementary file 1 [file Data_Sheet_1.zip › wordfreqs.txt]

"Var1" "Freq"
"1" "acquittal" 4
"2" "acquitted" 1
"3" "acquitting" 2
"4" "admitted" 4
"5" "admitting" 1
"6" "advertisement" 4
"7" "aeronautical" 1
"8" "aesthetic" 1
"9" "aesthetically" 1
"10" "alerted" 2
"11" "almighty" 2
"12" "alrighty" 2
"13" "amphetamines" 3
"14" "analytical" 3
"15" "anatomy" 1
"16" "anita" 2
"17" "antibiotics" 3
"18" "apathetic" 1
"19" "apologetic" 2
"20" "arboretum" 1
"21" "arithmetic" 3
"22" "arthritis" 8
"23" "assertive" 3
"24" "athletic" 5
"25" "athletics" 3
"26" "attic" 10
"27" "attitude" 83
"28" "attitudes" 17
"29" "attleboro" 2
"30" "auto" 32
"31" "autograph" 1
"32" "automakers" 1
"33" "automated" 7
"34" "automatic" 46
"35" "automatically" 40
"36" "automatics" 1
"37" "automobile" 24
"38" "automobiles" 31
"39" "automotive" 9
"40" "autumn" 4
"41" "baiting" 1
"42" "batted" 3
"43" "batter" 1
"44" "batteries" 11
"45" "battery" 14
"46" "batting" 3
"47" "battle" 16
"48" "battled" 1
"49" "battleground" 1
"50" "battling" 1
"51" "batty" 1
"52" "beaten" 8
"53" "beater" 3
"54" "beating" 20
"55" "beatings" 1
"56" "beatle" 1
"57" "beatles" 5
"58" "beautiful" 162
"59" "beautifully" 6
"60" "beautify" 3
"61" "beauty" 8
"62" "beethoven" 2
"63" "beetle" 1
"64" "beetlejuice" 3
"65" "beetles" 1
"66" "befitting" 2
"67" "belittling" 2
"68" "beta" 2
"69" "bette" 1
"70" "better" 907
"71" "betters" 1
"72" "betty" 2
"73" "biting" 5
"74" "bittel" 1
"75" "bitten" 1
"76" "bitter" 3
"77" "bitterest" 1
"78" "bitterly" 1
"79" "bitterness" 1
"80" "bitty" 19
"81" "blatant" 1
"82" "boating" 18
"83" "bottle" 29
"84" "bottled" 2
"85" "bottles" 93
"86" "bottom" 66
"87" "bottomed" 2
"88" "bottoming" 1
"89" "bottomless" 1
"90" "bottoms" 4
"91" "brighten" 2
"92" "brightens" 1
"93" "brighter" 3
"94" "brightest" 2
"95" "brighton" 1
"96" "britain" 5
"97" "british" 12
"98" "brittany" 2
"99" "brutal" 10
"100" "brutally" 1
"101" "bureaucratic" 4
"102" "burritos" 1
"103" "burton" 1
"104" "butter" 22
"105" "butterflies" 1
"106" "butterfly" 3
"107" "button" 21
"108" "buttoned" 1
"109" "buttons" 11
"110" "calcutta" 1
"111" "catacombs" 1
"112" "catalog" 6
"113" "catalogs" 11
"114" "catalyst" 1
"115" "catalytic" 9
"116" "categories" 6
"117" "categorized" 2
"118" "category" 30
"119" "cater" 2
"120" "catered" 3
"121" "caterer" 1
"122" "catering" 6
"123" "caterpillars" 1
"124" "cattle" 6
"125" "certain" 412
"126" "certainly" 375
"127" "certainty" 2
"128" "certified" 12
"129" "cetera" 39
"130" "charismatic" 4
"131" "chatting" 5
"132" "cheated" 2
"133" "cheating" 1
"134" "cincinnati" 8
"135" "cited" 1
"136" "citibank" 2
"137" "cities" 89
"138" "citing" 1
"139" "citizen" 29
"140" "citizenry" 1
"141" "citizens" 32
"142" "citizenship" 11
"143" "city" 413
"144" "citywide" 1
"145" "clayton" 1
"146" "coated" 2
"147" "coating" 2
"148" "committed" 44
"149" "committee" 5
"150" "committees" 3
"151" "committing" 26
"152" "commuted" 1
"153" "commuting" 5
"154" "compatible" 11
"155" "compatibles" 1
"156" "competed" 2
"157" "competing" 15
"158" "competitive" 17
"159" "competitiveness" 3
"160" "competitor" 1
"161" "competitors" 5
"162" "completed" 6
"163" "computed" 1
"164" "computer" 330
"165" "computerized" 5
"166" "computerizing" 1
"167" "computers" 82
"168" "computing" 2
"169" "conceited" 1
"170" "concerted" 1
"171" "connecticut" 14
"172" "converted" 6
"173" "converter" 5
"174" "converters" 4
"175" "convertible" 5
"176" "convertibles" 1
"177" "converting" 6
"178" "cottage" 7
"179" "cotton" 13
"180" "cottonwood" 1
"181" "cottonwoods" 1
"182" "created" 16
"183" "creating" 6
"184" "creative" 25
"185" "critic" 2
"186" "critical" 26
"187" "critically" 2
"188" "criticism" 2
"189" "criticisms" 2
"190" "criticize" 9
"191" "criticizing" 1
"192" "critics" 3
"193" "critter" 2
"194" "critters" 8
"195" "curtain" 4
"196" "curtains" 1
"197" "cuter" 1
"198" "cutting" 38
"199" "cuttings" 1
"200" "dakota" 23
"201" "dakotas" 1
"202" "data" 54
"203" "database" 3
"204" "databases" 1
"205" "dated" 4
"206" "dating" 8
"207" "daughter" 313
"208" "daughters" 66
"209" "dayton" 12
"210" "debatable" 2
"211" "debated" 2
"212" "debating" 2
"213" "debtors" 1
"214" "defeated" 4
"215" "defeating" 2
"216" "deleting" 1
"217" "democratic" 32
"218" "democratically" 2
"219" "depleter" 1
"220" "depleting" 2
"221" "deserted" 1
"222" "devoted" 3
"223" "dianetics" 1
"224" "dichotomy" 1
"225" "dictated" 1
"226" "dictator" 3
"227" "dictatorship" 1
"228" "dictatorships" 1
"229" "diluted" 2
"230" "dirtier" 1
"231" "dirty" 35
"232" "dissatisfied" 6
"233" "diverted" 3
"234" "doubter" 1
"235" "doubting" 2
"236" "dramatic" 7
"237" "dramatically" 10
"238" "duties" 4
"239" "duty" 47
"240" "eaten" 21
"241" "eater" 3
"242" "eating" 77
"243" "eighties" 35
"244" "eighty" 109
"245" "electromagnetic" 1
"246" "elitist" 6
"247" "energetic" 1
"248" "enlightened" 2
"249" "enlightening" 3
"250" "enlightenment" 1
"251" "entitle" 2
"252" "entitled" 8
"253" "entitlement" 1
"254" "entitlements" 2
"255" "equated" 1
"256" "equator" 2
"257" "etcetera" 7
"258" "excited" 42
"259" "exciting" 57
"260" "exotic" 10
"261" "fajita" 1
"262" "fajitas" 10
"263" "fanatic" 8
"264" "fanatical" 1
"265" "fanatically" 1
"266" "fanatics" 1
"267" "fatal" 7
"268" "fattening" 4
"269" "fertilize" 6
"270" "fertilizer" 7
"271" "fertilizers" 2
"272" "fertilizing" 4
"273" "fetal" 1
"274" "fetish" 1
"275" "fetus" 2
"276" "fighters" 1
"277" "fighting" 50
"278" "fittest" 1
"279" "fitting" 2
"280" "fittings" 2
"281" "flatter" 2
"282" "floated" 1
"283" "floating" 10
"284" "footage" 7
"285" "footed" 1
"286" "footing" 1
"287" "forgetting" 7
"288" "forgotten" 22
"289" "frightened" 4
"290" "frightening" 36
"291" "frightens" 3
"292" "frito" 2
"293" "futile" 1
"294" "gatorade" 1
"295" "gators" 1
"296" "gattis" 1
"297" "genetic" 2
"298" "getaway" 3
"299" "getaways" 1
"300" "getting" 1197
"301" "gettysburg" 4
"302" "ghetto" 9
"303" "ghettos" 1
"304" "glitters" 1
"305" "gotten" 366
"306" "graffiti" 1
"307" "grammatical" 1
"308" "grated" 2
"309" "grating" 1
"310" "greater" 21
"311" "greatest" 30
"312" "greeting" 2
"313" "greetings" 2
"314" "gritty" 1
"315" "gutters" 1
"316" "haiti" 5
"317" "hated" 18
"318" "hater" 1
"319" "hating" 1
"320" "hatteras" 3
"321" "heated" 6
"322" "heater" 5
"323" "heaters" 2
"324" "heating" 17
"325" "hepatitis" 2
"326" "hitter" 2
"327" "hitting" 29
"328" "hotter" 8
"329" "hottest" 3
"330" "hurting" 31
"331" "hurtle" 1
"332" "hutton" 1
"333" "hypercritical" 1
"334" "hypocritical" 1
"335" "illegitimate" 1
"336" "illiterate" 2
"337" "indebted" 2
"338" "indicted" 2
"339" "inflatable" 1
"340" "inflated" 1
"341" "inflator" 2
"342" "inveterate" 1
"343" "invited" 6
"344" "inviting" 1
"345" "iota" 2
"346" "italy" 13
"347" "item" 34
"348" "itemize" 4
"349" "itemized" 1
"350" "itemizing" 1
"351" "items" 45
"352" "jetty" 2
"353" "karate" 10
"354" "katy" 1
"355" "kinesthetic" 1
"356" "kiting" 2
"357" "kitten" 6
"358" "kittens" 14
"359" "kitty" 6
"360" "knitted" 2
"361" "knitting" 12
"362" "kuwaiti" 7
"363" "kuwaitis" 3
"364" "latency" 2
"365" "latent" 2
"366" "later" 188
"367" "latest" 28
"368" "latin" 24
"369" "latitude" 2
"370" "latitudes" 1
"371" "latter" 5
"372" "legitimate" 16
"373" "legitimately" 2
"374" "letter" 43
"375" "lettering" 1
"376" "letterman" 2
"377" "letters" 28
"378" "letting" 49
"379" "lettuce" 6
"380" "lightened" 1
"381" "lightening" 4
"382" "lighter" 8
"383" "lighting" 1
"384" "liter" 27
"385" "literacy" 3
"386" "literally" 28
"387" "literary" 6
"388" "literate" 2
"389" "literature" 17
"390" "liters" 14
"391" "litigating" 1
"392" "litter" 23
"393" "littering" 1
"394" "litters" 5
"395" "little" 2793
"396" "littler" 4
"397" "littlest" 4
"398" "littleton" 1
"399" "looter" 2
"400" "looting" 4
"401" "lotteries" 1
"402" "lottery" 16
"403" "lotus" 17
"404" "magnetic" 2
"405" "manhattan" 4
"406" "mater" 5
"407" "mathematical" 2
"408" "mathematics" 3
"409" "matinee" 4
"410" "mating" 1
"411" "matter" 380
"412" "mattered" 1
"413" "matters" 8
"414" "meeting" 41
"415" "meetings" 15
"416" "meningitis" 1
"417" "meta" 2
"418" "metal" 56
"419" "metals" 3
"420" "meter" 5
"421" "meters" 2
"422" "miata" 13
"423" "mighty" 1
"424" "minnesota" 53
"425" "mistreated" 1
"426" "mistreating" 1
"427" "mitigating" 5
"428" "monotonous" 4
"429" "monotony" 1
"430" "mosquito" 3
"431" "mosquitoes" 12
"432" "mosquitos" 2
"433" "moti" 1
"434" "motivate" 4
"435" "motivated" 36
"436" "motivates" 3
"437" "motivating" 3
"438" "motivator" 2
"439" "motive" 5
"440" "motives" 3
"441" "motor" 26
"442" "motorbike" 1
"443" "motorcycle" 10
"444" "motorcycles" 6
"445" "motorists" 1
"446" "motors" 18
"447" "mottled" 1
"448" "motto" 1
"449" "mutant" 6
"450" "muted" 1
"451" "myrtle" 1
"452" "myrtles" 2
"453" "narcotics" 2
"454" "native" 26
"455" "natives" 2
"456" "nato" 2
"457" "naughty" 1
"458" "nautical" 1
"459" "nautilus" 6
"460" "neatest" 3
"461" "netted" 1
"462" "neurotic" 2
"463" "neuter" 2
"464" "neutered" 9
"465" "newton" 1
"466" "nitty" 1
"467" "noncompetitive" 1
"468" "nonpolitical" 2
"469" "nonvoting" 1
"470" "notable" 2
"471" "noted" 5
"472" "notice" 88
"473" "noticeable" 8
"474" "noticed" 125
"475" "noticing" 9
"476" "notified" 2
"477" "notifies" 1
"478" "notify" 2
"479" "notifying" 1
"480" "noting" 2
"481" "otis" 1
"482" "ottoman" 1
"483" "outer" 6
"484" "outermost" 1
"485" "outings" 2
"486" "outvoted" 2
"487" "patent" 4
"488" "patents" 1
"489" "pathetic" 6
"490" "patio" 15
"491" "patios" 1
"492" "patter" 1
"493" "pattern" 43
"494" "patterned" 4
"495" "patterns" 26
"496" "patterson" 9
"497" "patty" 2
"498" "peretti" 3
"499" "permitted" 7
"500" "permitting" 2
"501" "pertinent" 1
"502" "petals" 3
"503" "peter" 17
"504" "petersburg" 2
"505" "petting" 5
"506" "pharmaceutical" 4
"507" "phonetically" 1
"508" "phonetics" 2
"509" "photograph" 1
"510" "photographs" 2
"511" "pitiful" 4
"512" "pitifully" 2
"513" "pitted" 2
"514" "pity" 2
"515" "plated" 2
"516" "platter" 3
"517" "platters" 1
"518" "political" 75
"519" "politically" 25
"520" "pollutant" 2
"521" "pollutants" 17
"522" "polluted" 15
"523" "polluter" 1
"524" "polluters" 3
"525" "polluting" 9
"526" "postnatal" 1
"527" "potatoes" 27
"528" "potent" 1
"529" "potty" 3
"530" "pragmatic" 1
"531" "pragmatically" 1
"532" "prenatal" 3
"533" "prettier" 5
"534" "pretties" 1
"535" "prettiest" 2
"536" "pretty" 2082
"537" "problematic" 1
"538" "promoted" 2
"539" "promoting" 3
"540" "protestant" 5
"541" "protestants" 1
"542" "prototypes" 2
"543" "putterer" 1
"544" "putting" 190
"545" "putty" 1
"546" "quitting" 3
"547" "quixote" 1
"548" "quota" 4
"549" "quotas" 5
"550" "quoted" 7
"551" "quoting" 1
"552" "rated" 12
"553" "raters" 2
"554" "rating" 16
"555" "ratings" 10
"556" "ratty" 1
"557" "reasserting" 1
"558" "recruiting" 4
"559" "refuted" 2
"560" "regretted" 1
"561" "reinstated" 5
"562" "related" 79
"563" "relating" 3
"564" "repeated" 2
"565" "repeatedly" 1
"566" "repeater" 1
"567" "repeaters" 1
"568" "repeating" 5
"569" "reunited" 1
"570" "reverting" 1
"571" "revitalizing" 1
"572" "rhetoric" 2
"573" "righted" 1
"574" "righto" 1
"575" "righty" 13
"576" "rita" 1
"577" "rooted" 2
"578" "rooting" 6
"579" "rotary" 1
"580" "rotor" 1
"581" "rotted" 3
"582" "rotten" 7
"583" "rotter" 1
"584" "router" 19
"585" "routers" 2
"586" "routing" 3
"587" "sabbatical" 3
"588" "saltwater" 6
"589" "sarasota" 16
"590" "satan" 2
"591" "satellite" 6
"592" "satellites" 4
"593" "satin" 1
"594" "satisfied" 33
"595" "satisfies" 2
"596" "satisfy" 2
"597" "satisfying" 6
"598" "saturday" 85
"599" "saturdays" 17
"600" "saturn" 6
"601" "saturns" 10
"602" "scattered" 15
"603" "scattering" 1
"604" "scotty" 1
"605" "scouting" 9
"606" "scrutiny" 3
"607" "seated" 6
"608" "seater" 2
"609" "seating" 2
"610" "seato" 2
"611" "seattle" 25
"612" "semiautomatic" 15
"613" "semitic" 1
"614" "setter" 2
"615" "setters" 1
"616" "setting" 36
"617" "settle" 17
"618" "settled" 26
"619" "settlement" 5
"620" "settlements" 4
"621" "settles" 3
"622" "settling" 1
"623" "shattered" 1
"624" "sheeting" 1
"625" "shooter" 1
"626" "shooting" 39
"627" "shootings" 12
"628" "shortsighted" 2
"629" "shutting" 1
"630" "shuttle" 11
"631" "sitter" 9
"632" "sitters" 2
"633" "sitting" 158
"634" "skating" 10
"635" "skittish" 1
"636" "slaughter" 3
"637" "slaughtered" 1
"638" "slightest" 2
"639" "smattering" 3
"640" "snooty" 1
"641" "spaghetti" 18
"642" "splitting" 3
"643" "spotted" 2
"644" "sputtering" 1
"645" "squatters" 1
"646" "squirted" 1
"647" "stated" 1
"648" "static" 7
"649" "status" 13
"650" "straighten" 3
"651" "straightened" 2
"652" "straightens" 1
"653" "straighter" 1
"654" "strategies" 2
"655" "strategy" 7
"656" "stutter" 1
"657" "stutters" 1
"658" "subtle" 6
"659" "subtleties" 1
"660" "subtly" 2
"661" "suitable" 2
"662" "suited" 6
"663" "swatted" 1
"664" "sweater" 9
"665" "sweaters" 19
"666" "sweating" 5
"667" "sweaty" 3
"668" "sweeter" 2
"669" "sweetest" 1
"670" "sweetie" 1
"671" "sympathetic" 13
"672" "synthetics" 1
"673" "tahiti" 2
"674" "teetering" 1
"675" "tetons" 1
"676" "theoretically" 4
"677" "therapeutic" 1
"678" "thirties" 28
"679" "thirtieth" 1
"680" "thirtysomething" 1
"681" "threaten" 5
"682" "threatened" 8
"683" "threatening" 12
"684" "threatens" 3
"685" "tighten" 3
"686" "tighter" 6
"687" "title" 15
"688" "titles" 12
"689" "tomatoes" 43
"690" "total" 82
"691" "totaled" 3
"692" "totalled" 1
"693" "totally" 164
"694" "toting" 2
"695" "touted" 1
"696" "toyota" 29
"697" "toyotas" 3
"698" "translated" 2
"699" "translating" 1
"700" "translators" 9
"701" "transmitted" 1
"702" "traumatic" 3
"703" "treated" 34
"704" "treaties" 2
"705" "treaty" 2
"706" "turtle" 10
"707" "turtles" 15
"708" "tutor" 4
"709" "tutored" 1
"710" "tutoring" 3
"711" "twitty" 2
"712" "ultimatum" 1
"713" "uncertain" 4
"714" "uncertainty" 4
"715" "uncompetitive" 1
"716" "undefeated" 1
"717" "undoubtedly" 4
"718" "unflattering" 1
"719" "unilateral" 2
"720" "united" 153
"721" "unsettling" 1
"722" "unwritten" 2
"723" "updated" 3
"724" "upsetting" 3
"725" "utilize" 7
"726" "utilized" 1
"727" "utilizing" 3
"728" "utterly" 2
"729" "vatican" 1
"730" "vatted" 1
"731" "vendetta" 1
"732" "vendettas" 1
"733" "veteran" 5
"734" "veterans" 7
"735" "vital" 8
"736" "vitamin" 5
"737" "vitamins" 9
"738" "vito" 1
"739" "voted" 46
"740" "voter" 12
"741" "voters" 16
"742" "voting" 56
"743" "waited" 19
"744" "waiter" 3
"745" "waiters" 2
"746" "waiting" 111
"747" "water" 341
"748" "watercolor" 1
"749" "watered" 9
"750" "waterfall" 2
"751" "waterfront" 2
"752" "watering" 12
"753" "watermelon" 6
"754" "waters" 4
"755" "waterway" 2
"756" "weighted" 1
"757" "wetter" 2
"758" "whittle" 2
"759" "writer" 20
"760" "writers" 6
"761" "writing" 76
"762" "written" 54
