# Supplementary material for: Hierarchical Inference in Sound Change: Words, Sounds, and Frequency of Use
Source: Front Psychol. 2021 Aug 12;12:652664. doi: 10.3389/fpsyg.2021.652664 (PMC8387583; doi:10.3389/fpsyg.2021.652664)
Supplement: Supplementary file 1 [file Data_Sheet_1.zip › HISoundChange.R]

library("arm") #for logit
library("lme4") #for mixed effects

#Word frequency effect
red.mag<-.02 #/.1837503 #This is the rate (.0(5)) that corresponds to .01 in raw freq
#Random differences between words in generation 1
ranef.mag<-.4
#Generation to end with
numGens<-300
#Original probability of reduction (speech error rate in logit scale)
init.p.red<-(-3)
#Do learners estimate how frequency influences reduction?
est.freq=TRUE
#Raw vs.log frequency
raw=TRUE
#Number of replications
nreps<-1
#Should overall probability of reduction be estimated?
est.int<-FALSE
#Plot the boxplots and p.red distribution every five generations?
online.plotting<-FALSE
#Restart chain?
restart=TRUE
#Starting generation
start=1
#Off with its head?
headless=FALSE
#Head is above what frequency?
maxfreq=300
#Name for output file
name<-"dh.chain.est.everything"

for (r in 1:nreps) #replicating the iterated learning process nreps times
{

#if we are not continuing from the final state of another run
if (restart==TRUE)
{
	
#Number of words (scope)
n.words<-length(wordfreqs)

#frequency effect in Generation 1
if (raw==TRUE) {
	p.red<-(init.p.red+red.mag*wordfreqs)
	}
else {p.red<-(init.p.red+red.mag*log(wordfreqs))}


#Words reduce or increase the p.red in generation 1
#word.prefs are assumed stable across gens
#due to some words being formal/informal etc.
p.red<-invlogit((word.prefs<-rnorm(mean=0,sd=ranef.mag,n=n.words))+p.red)
hist(p.red)

#Generating number of reduced tokens for each word
n.red<-rep(0,n.words)
for (i in 1:n.words)
{
	n.red[i]<-rbinom(n=1,size=wordfreqs[i],prob=p.red[i])
}
data<-data.frame(wordfreqs,n.red,wd=names(wordfreqs),p.red=p.red)
data<-data[,c("Freq","n.red","wd","p.red.Freq")]
colnames(data)<-c("wordfreqs","n.red","wd","p.red")

#Headless model
if (headless==TRUE) {
data<-data[data$wordfreqs<maxfreq,]
n.words<-length(data$wordfreqs)
}

#Storing random effects here
data$ranef<-rep(0,n.words)

boxplot(data$p.red~(data$wordfreqs),cex=.1,xlab="Frequency",ylab="Reduction  Probability",ylim=c(0,1))

#Transforming dataframe to have one token per row
bin.data<-with(data,data.frame(word=rep(wd,wordfreqs),freq=rep(wordfreqs,wordfreqs),n=rep(rep(c(1,0),nrow(data)),c(rbind(n.red,wordfreqs-n.red))))) #0 is full, 1 is reduced

}

for (gen in start:numGens)
{

#Stop if average probability of reduction gets almost categorical
print(paste(r,":",gen,":",ave.p.red<-mean(data$p.red)))
if(ave.p.red>.99 | ave.p.red<.01) {break()}

#Draw random sample of tokens from the corpus
#bin.data.sample<-bin.data[sample(1:dim(bin.data)[1],10000),]

#Inferring random effect of word
#Regenerating corpus
#adding frequency effect, ffc effect
if (est.freq==TRUE)
{ 
if (raw==TRUE)
{
		if (est.int==TRUE) {
		m1<-glmer(n~1+(1|word)+freq,family="binomial",data=bin.data, 
			control=glmerControl(optimizer="bobyqa"))
			}
		else {
		m1<-glmer(n~0+(1|word)+freq,family="binomial",data=bin.data, 
		control=glmerControl(optimizer="bobyqa"))
			}
}
else {
		if (est.int==TRUE){
		m1<-glmer(n~1+(1|word)+log(freq),family="binomial",data=bin.data, 
			control=glmerControl(optimizer="bobyqa"))
		}
		else {
		m1<-glmer(n~0+(1|word)+log(freq),family="binomial",data=bin.data, 
			control=glmerControl(optimizer="bobyqa"))
		}
}
data$ranef<-ranef(m1)$word[,1]

if (raw==TRUE) {
	if (est.int==TRUE) {
		data$p.red<-m1@beta[1]+(m1@beta[2]+red.mag)*data$wordfreqs+data$ranef
		}
		else {
		data$p.red<-(m1@beta+red.mag)*data$wordfreqs+data$ranef
		}
}
else {
	if (est.int==TRUE) {
	data$p.red<-m1@beta[1]+(m1@beta[2]+red.mag)*log(data$wordfreqs)+data$ranef
	}
	else {
	data$p.red<-(m1@beta+red.mag)*log(data$wordfreqs)+data$ranef}
	}
}
if (est.freq==FALSE) {
	if (est.int==TRUE)	{
	m1<-glmer(n~1+(1|word),family="binomial",data=bin.data, 	
		control=glmerControl(optimizer="bobyqa")) }
	else {
	m1<-glmer(n~0+(1|word),family="binomial",data=bin.data, 	
		control=glmerControl(optimizer="bobyqa")) }	
	data$ranef<-ranef(m1)$word[,1]
	if (raw==TRUE) {	
		if (est.int==TRUE) { 
		data$p.red<-m1@beta+data$wordfreqs*red.mag+(data$ranef) }
		else {
		data$p.red<-data$wordfreqs*red.mag+(data$ranef) } }
	else {
		if (est.int==TRUE) { 
		data$p.red<-m1@beta+log(data$wordfreqs)*red.mag+(data$ranef) }
		else {
		data$p.red<-log(data$wordfreqs)*red.mag+(data$ranef) }
		} #raw
} #est.freq

data$p.red<-invlogit(data$p.red) #convert to probabilities
for (i in 1:n.words)
{
	data$n.red[i]<-rbinom(n=1,size=data$wordfreqs[i],prob=data$p.red[i])
}

if(r == 1 & gen == 1) {
	data.agg <- data
	data.agg$generation <- data.agg$replication <- rep(1,n.words)
	}
	else { 	data.agg<-rbind(data.agg,cbind(data,generation=gen,replication=r)) }

#Making it binary again for regression / learning
bin.data<-with(data,data.frame(word=rep(wd,wordfreqs),freq=rep(wordfreqs,wordfreqs),n=rep(rep(c(1,0),nrow(data)),c(rbind(n.red,wordfreqs-n.red))))) #0 is full, 1 is reduced

if (online.plotting==TRUE) {
#Plotting every 5 generations
if(gen == 1 | gen %% 5 == 1) 
{ 
	#quartz()  #New graphics window
	par(mfrow=c(1,4))

	#Plotting frequency effect in regenerated corpus

 	plot(data$n.red/data$wordfreqs~log(data$wordfreqs),
 	cex=.1,main=paste(gen,"n"),xlab="Frequency (log)", 
 	ylab="Probability of Reduction \n (corpus)")
	lines(lowess(data$n.red/data$wordfreqs~log(data$wordfreqs),f=.05),
	col="blue",lwd=2)
	
	plot(data$p.red~log(data$wordfreqs),cex=.1,main=paste(gen,"p"),
	xlab="Frequency (log)", ylab="Probability of Reduction \n (experiment)")
	lines(lowess(data$p.red~log(data$wordfreqs),f=.05),col="blue",lwd=2)
	
	hist(data$p.red)
	
	plot(data$ranef~log(data$wordfreqs),
	cex=.1,main=paste(gen,"ranef"),xlab="Frequency (log)", ylab="Random Effect")
	lines(lowess(data$ranef~log(data$wordfreqs),f=.05),col="blue",lwd=2)
} 
} #plotting every 5 generations

} #loop over generations

print(r)

} #loop over replications

#Saving results
data.agg->expression(name)
write.table(expression(name),paste0(expression(name),".txt"),sep="\t")


#Plotting results to see the change in action
for (j in 1:nreps) {
for (i in 1:numGens)
{ boxplot(as.numeric(p.red)~(wordfreqs),data.agg[data.agg$generation==i & data.agg$replication==j,],cex=.4,ylim=c(0,1),main=paste("Replication",j,"\nGeneration",i)) } }

for (j in 1:nreps) {
for (i in 1:numGens)
{ boxplot(as.numeric(ranef)~(wordfreqs),data.agg[data.agg$generation==i & data.agg$replication==j,],cex=.4,ylim=c(0,1),main=paste("Replication",j,"\nGeneration",i)) } }
