# Supplementary material for: Hierarchical Inference in Sound Change: Words, Sounds, and Frequency of Use
Source: Front Psychol. 2021 Aug 12;12:652664. doi: 10.3389/fpsyg.2021.652664 (PMC8387583; doi:10.3389/fpsyg.2021.652664)
Supplement: Supplementary file 1 [file Data_Sheet_1.zip › MakeLexica.R]

#Starting lexica

corpus<-read.table("/Users/vkapatsi/Documents/SWBD/swbd_clean.txt",sep="\n",stringsAsFactors=F)$V1
corpus<-unlist(strsplit(corpus," "))
wordfreqs<-table(corpus[corpus!="" & corpus!="\n" & corpus!="x"])

#flap sublexicon
#finding all words with flaps
#by matching to CMU Pronouncing Dictionary
dict<-read.table("/Users/vkapatsi/Documents/cmudict-0.7b.txt",sep="\n",quote="",stringsAsFactors=F)$V1
flap.types<-c(grep("*1 T ..0",dict,value=T),grep("*1 T ..0",dict,value=T))
flap.types<-sub(" .*","",flap.types) 
wordfreqs<-wordfreqs[toupper(names(wordfreqs)) %in% flap.types]
#names(wordfreqs)
#hist(log(wordfreqs))

#Initial eth sublexicon
DH<-grep("DH .",dict,v=T)
DH<-sub(" .*","",DH) 
wordfreqsDH<-wordfreqs[toupper(names(wordfreqs)) %in% DH] #still Zipfian
wordfreqsDH<-wordfreqs[grep("^th",names(wordfreqsDH))] #not anymore
hist(log(wordfreqsDH))
wordfreqs<-wordfreqsDH
